# Supplementary material for: Optical nanomanipulation on solid substrates via optothermally-gated photon nudging
Source: Nat Commun. 2019 Dec 12;10:5672. doi: 10.1038/s41467-019-13676-3 (PMC6908671; doi:10.1038/s41467-019-13676-3)
Supplement: Supplementary file 10 — Source Data [file 41467_2019_13676_MOESM10_ESM.xlsx]

## Sheet: Sheet1
Raw data for Fig. 2c (olive) 200 nm AuNP
Power (mW)	Maximum speed (mm/s)
0.27	20.82	9.27	29.83	14.66
0.58	39.61	33.36	36.22
0.96	65.76	61.21	42.94	41	50.1
1.4	81.74	83.33	67.39	58.47
Raw data for Fig. 2c (pink) 300 nm AuNP
Power (mW)	Maximum speed (mm/s)
0.27	10.15	5.79	5.52
0.58	22.9	15.92	19.44
0.96	17.97	26.71	25.5
1.4	31.91	32.23	24.25
